# Supplementary material for: An Automated Customizable Live Web Crawler for Curation of Comparative Pharmacokinetic Data: An Intelligent Compilation of Research-Based Comprehensive Article Repository
Source: Pharmaceutics. 2023 Apr 30;15(5):1384. doi: 10.3390/pharmaceutics15051384 (PMC10223110; doi:10.3390/pharmaceutics15051384)
Supplement: Supplementary file 1 [file pharmaceutics-15-01384-s001.zip]

Archive with 1 entries (1 files):
- pharmaceutics-2272497-supplementary.pdf
